# Supplementary material for: Precise base editing for the in vivo study of developmental signaling and human pathologies in zebrafish
Source: eLife. 2021 Feb 12;10:e65552. doi: 10.7554/eLife.65552 (PMC7932688; doi:10.7554/eLife.65552)
Supplement: Source code 1. — This python code highlights in capital the codons that can converted as STOP codon by C-to-T conversion with the chosen PAM sequence at the correct distance (PAM [−19, –13] bp window). [file elife-65552-code1.zip]

Archive with 1 entries (1 files):
- sequenceParser.py
