# Supplementary material for: Precise base editing for the in vivo study of developmental signaling and human pathologies in zebrafish
Source: eLife. 2021 Feb 12;10:e65552. doi: 10.7554/eLife.65552 (PMC7932688; doi:10.7554/eLife.65552)
Supplement: Source code 1. — This python code highlights in capital the codons that can converted as STOP codon by C-to-T conversion with the chosen PAM sequence at the correct distance (PAM [−19, –13] bp window). [file elife-65552-code1.zip › sequenceParser.py]

#!/usr/bin/python
# -*- coding : utf-8 -*-

"""
# TODO : User documentation:
How to use:
This script can be executed from the command line interface (CLI, such as the terminal or PowerShell console). From this console the current directory has to be the one where sequenceParser.py is stored and then write: python sequenceParser.py /your/path/file.txt
"""

import os
import sys


MAP_BASE = {'n': 'n',
            'g': 'c', 'c': 'g',
            'a': 't', 't': 'a'}


def pam_reverse_strand(pam):
    pam_reversed = pam.lower()
    return ''.join([s.replace(s, MAP_BASE[s]) for s in pam_reversed])[::-1]


def compute_possible_pam(pam):
    return [i.replace('n', j) for i, j in zip([pam] * 4, ['c', 'g', 'a', 't'])]


def upper_codon_inframe(text_file, pam, search_sequence=["tgg", "cag", 'cga', 'caa']):
    file_path = text_file

    l = list(os.path.splitext(file_path))
    l.insert(1, '_parsed')
    list_res = list()

    with open(file_path, 'r+') as f:
        s = f.read()

    # validate file
    if (s[0:3].lower() != 'atg') or (len(s)%3 != 0):
        raise TypeError('Wrong file content: This is not an ORF sequence.')
        sys.exit()

    possible_pam = compute_possible_pam(pam)
    print(possible_pam)
    pam_reversed = pam_reverse_strand(pam)
    print(pam_reversed)
    possible_rev_pam = compute_possible_pam(pam_reversed)
    print(possible_rev_pam)

    list_res = []
    for i in range(0, len(s), 3):
        codon = s[i:i+3]
        if (codon in search_sequence):
            if  (codon[0] == 'c') and any([p in s[i+13:i+22] for p in possible_pam]):
                list_res.append(codon.upper())
                print(codon.upper(), s[i:i+22])
            elif (codon[0] == 't') and any([p in s[i-21:i-12] for p in possible_rev_pam]):
                list_res.append(codon.upper())
                print(codon.upper(), s[i-21:i])
            else:
                list_res.append(codon)
        else:
            list_res.append(codon)

    res = ''.join(list_res)

    with open(''.join(l), "w+") as io_handler:
        io_handler.write(res)


if __name__ == "__main__":
    param = sys.argv[1]
    pam = input('Which PAM? ')
    print("\t ---- Parsing file for PAM ({}): {} ----".format(pam, param))
    upper_codon_inframe(param, pam)
